# Supplementary material for: External Validation of the IOTA Classification in Women with Ovarian Masses Suspected to Be Endometrioma
Source: J Clin Med. 2021 Jul 1;10(13):2971. doi: 10.3390/jcm10132971 (PMC8269298; doi:10.3390/jcm10132971)
Supplement: Supplementary file 1 [file jcm-10-02971-s001.zip]

Archive with 3 entries (3 files):
- Video S1 case number 7- serous cystadenoma.avi
- Video S2 case number 8- mucinous cystadenoma.avi
- Video S3 case number 10- mucinous cystadenoma.avi
